# Supplementary material for: Carcinoma associated fibroblasts (CAFs) promote breast cancer motility by suppressing mammalian Diaphanous-related formin-2 (mDia2)
Source: PLoS One. 2018 Mar 29;13(3):e0195278. doi: 10.1371/journal.pone.0195278 (PMC5875872; doi:10.1371/journal.pone.0195278)
Supplement: S2 Table — (XLSX) [file pone.0195278.s002.xlsx]

## Sheet: Sheet1
HMF Expt 1
	BTC	HGF	MMP-9	CCL18	IFN-y	PDGF-BB	CCL4	IGF-II	RANTES	CXCL11	IL-17	TGF-a	CXCL12	IL-6	TGF-B1	CXCL16	MCP-1	TGF-B2	CXCL6	MCP-3	TNF-a	CXCL8/IL-8	MMP-13	TNF-B	EGF	MMP-2	FGF-2	MMP-7
replicate 1	62.778	3586.99	57.071	233.899	545.485	0	1842.68	2458.09	1079.73	292.071	0.536	0.828	3.364	4425.16	513.799	113.142	4760.87	377.314	149.364	417.899	38.778	4527.75	3.95	0.243	4433.63	55.899	1226.14	369.021
replicate 2	64.95	2902.75	89.657	261.899	1065.43	4.071	2165.14	2484.04	1536.85	470.142	2.657	2.364	9.657	6043.94	265.142	78.435	5473.99	914.314	557.485	160.899	14.364	4675.58	0.95	0.536	5092.58	233.314	540.607	428.314
HMF Expt 2
	BTC	HGF	MMP-9	CCL18	IFN-y	PDGF-BB	CCL4	IGF-II	RANTES	CXCL11	IL-17	TGF-a	CXCL12	IL-6	TGF-B1	CXCL16	MCP-1	TGF-B2	CXCL6	MCP-3	TNF-a	CXCL8/IL-8	MMP-13	TNF-B	EGF	MMP-2	FGF-2	MMP-7
replicate 1	88.213	3305.92	72.799	233.799	719.506	5.971	1965.41	2891.63	1639.21	192.92	2.071	0.021	0.263	4413.87	194.042	282.556	5405.77	443.556	339.849	207.556	30.556	6067.06	0.021	2.971	5938.23	48.971	450.213	855.092
replicate 2	52.799	2604.87	63.385	175.042	1293.63	0.385	1917.04	2541.63	1653.68	275.678	3.657	2.556	9.385	5622.23	234.163	128.849	5428.01	549.799	527.678	90.607	48.213	5857.23	3.021	0.849	6699.94	359.627	338.556	799.799
HMF Expt 3
	BTC	HGF	MMP-9	CCL18	IFN-y	PDGF-BB	CCL4	IGF-II	RANTES	CXCL11	IL-17	TGF-a	CXCL12	IL-6	TGF-B1	CXCL16	MCP-1	TGF-B2	CXCL6	MCP-3	TNF-a	CXCL8/IL-8	MMP-13	TNF-B	EGF	MMP-2	FGF-2	MMP-7
replicate 1	97.13	3123.14	61.0986	295.257	714.593	1.987	1839.48	2896.76	1178.7	214.789	1.97856	0.146912	2.73896	3293.48	198.723	91.2343	4233.09	398.177	193.486	388.491	42.9387	4987.44	1.34533	0.901238	5139.88	42.0983	672.839	825.68
replicate 2	62.25	2871.12	54.7842	198.744	1498.25	2.24786	2014.58	1968.56	1202.35	312.345	2.4872	1.2874	7.81974	4239.85	431.373	122.341	4123.19	897.301	709.874	198.727	10.9287	7113.45	0.974345	1.98364	7834.76	393.848	452.394	345.246
WS21T Expt 1
	BTC	HGF	MMP-9	CCL18	IFN-y	PDGF-BB	CCL4	IGF-II	RANTES	CXCL11	IL-17	TGF-a	CXCL12	IL-6	TGF-B1	CXCL16	MCP-1	TGF-B2	CXCL6	MCP-3	TNF-a	CXCL8/IL-8	MMP-13	TNF-B	EGF	MMP-2	FGF-2	MMP-7
replicate 1	133.95	133.95	142.364	112.364	101.243	241.899	1902.26	1037.43	179.485	255.364	123.485	29.657	33.485	2121.68	2425.09	79.071	66.657	710.314	275.192	191.657	153.95	123.95	56.95	56.95	165.485	47.243	68.657	139.778
replicate 2	194.071	180.778	96.071	63.95	126.607	91.899	507.192	877.556	90.95	236.364	121.95	65.364	80.071	1717.85	1667.09	107.778	59.364	812.314	1009.73	194.899	43.95	101.657	56.243	75.536	126.243	122.364	58.657	53.95
WS21T Expt 2
	BTC	HGF	MMP-9	CCL18	IFN-y	PDGF-BB	CCL4	IGF-II	RANTES	CXCL11	IL-17	TGF-a	CXCL12	IL-6	TGF-B1	CXCL16	MCP-1	TGF-B2	CXCL6	MCP-3	TNF-a	CXCL8/IL-8	MMP-13	TNF-B	EGF	MMP-2	FGF-2	MMP-7
replicate 1	410.385	553.092	340.385	340.385	348.92	215.092	1723.63	966.506	334.678	531.385	16.364	180.556	185.556	2136.87	1889.28	151.556	261.385	190.556	387.799	52.263	172.385	82.021	131.142	235.678	772.213	744.213	355.799	1901.63
replicate 2	190.556	380.263	357.263	357.263	763.971	215.556	2190.16	1021.51	185.556	662.385	18.657	147.092	388.506	2824.75	2655.28	552.263	587.627	441.799	464.92	256.042	267.213	53.607	123.678	334.385	734.87	2017.58	596.92	2029.92
WS21T Expt 3
	BTC	HGF	MMP-9	CCL18	IFN-y	PDGF-BB	CCL4	IGF-II	RANTES	CXCL11	IL-17	TGF-a	CXCL12	IL-6	TGF-B1	CXCL16	MCP-1	TGF-B2	CXCL6	MCP-3	TNF-a	CXCL8/IL-8	MMP-13	TNF-B	EGF	MMP-2	FGF-2	MMP-7
replicate 1	123.94	132.85	122.371	127.39	111.25	231.83	1702.23	1297.45	176.78	209.874	114.987	13.298	29.983	2109.88	2389.43	79.876	71.8746	701.923	261.23	189.03	149.043	119.748	59.847	49.917	159.873	52.098	56.239	123.564
replicate 2	192.34	183.23	96.579	69.1785	129.84	94.73	510.974	869.34	88.1379	249.875	123.209	39.918	78.923	1690.8	1712.03	109.833	51.293	804.394	919.485	191.239	38.043	98.463	57.934	73.283	123.983	118.972	56.782	54.329
WS19T Expt 1
	BTC	HGF	MMP-9	CCL18	IFN-y	PDGF-BB	CCL4	IGF-II	RANTES	CXCL11	IL-17	TGF-a	CXCL12	IL-6	TGF-B1	CXCL16	MCP-1	TGF-B2	CXCL6	MCP-3	TNF-a	CXCL8/IL-8	MMP-13	TNF-B	EGF	MMP-2	FGF-2	MMP-7
replicate 1	2119.75	2050.34	428.021	3373.01	2127.04	460.142	2710.09	2760.99	169.485	2382.51	207.728	1801.04	438.435	3577.72	1620.68	1000.14	1401.34	1713.51	2534.51	472.263	93.657	103.657	235.657	211.778	202.192	1894.38	181.778	2241.21
replicate 2	1336.38	1664.51	1581.68	2782.34	1497.63	604.263	3134.43	2021.87	557.435	2717.21	280.899	463.142	339.142	3500.75	2750.97	574.314	873.435	267.435	1784.68	160.657	14.536	263.778	597.899	94.071	312.728	1115.09	126.071	1867.21
WS19T Expt 2
	BTC	HGF	MMP-9	CCL18	IFN-y	PDGF-BB	CCL4	IGF-II	RANTES	CXCL11	IL-17	TGF-a	CXCL12	IL-6	TGF-B1	CXCL16	MCP-1	TGF-B2	CXCL6	MCP-3	TNF-a	CXCL8/IL-8	MMP-13	TNF-B	EGF	MMP-2	FGF-2	MMP-7
replicate 1	42.828	61.657	140.485	111.95	142.95	43.364	537.435	1562.85	546.607	975.728	216.778	355.314	146.071	2414.39	3270.34	57.778	29.243	112.778	132.657	67.071	301.778	72.364	150.364	88.071	169.364	2600.51	437.899	533.485
replicate 2	57.536	198.071	72.828	145.95	156.607	355.899	771.314	1562.85	468.192	225.071	48.071	30.243	39.364	3203.58	3860.46	30.192	50.95	192.485	100.95	107.95	177.778	86.95	71.243	49.95	26.243	2498.51	73.657	1219.43
WS19T Expt 3
	BTC	HGF	MMP-9	CCL18	IFN-y	PDGF-BB	CCL4	IGF-II	RANTES	CXCL11	IL-17	TGF-a	CXCL12	IL-6	TGF-B1	CXCL16	MCP-1	TGF-B2	CXCL6	MCP-3	TNF-a	CXCL8/IL-8	MMP-13	TNF-B	EGF	MMP-2	FGF-2	MMP-7
replicate 1	289.678	152.556	410.213	705.506	346.506	90.728	1544.92	1136.63	151.556	346.678	15.536	208.092	277.142	2479.46	1912.46	194.435	370.385	372.799	435.678	91.021	253.556	47.778	151.263	199.556	478.385	804.92	514.627	1154.87
replicate 2	212.556	107.142	390.799	695.213	498.213	54.435	1169.92	904.627	159.142	643.92	15.536	227.92	288.799	2332.87	2401.04	383.506	433.678	597.92	563.213	84.657	239.385	19.95	268.556	254.263	563.092	752.213	472.385	1230.63
